# Supplementary material for: Allosteric Activation through Coordinated Energy Landscape Reweighting and Information Flow
Source: Comput Struct Biotechnol J. 2026 Jun 9;35(1):0133. doi: 10.34133/csbj.0133 (PMC13247314; doi:10.34133/csbj.0133)
Supplement: Supplementary 1 — Figs. S1 to S13 [file csbj.0133.f1.zip]

Archive with 15 entries (14 files):
- Supplementary Information-Fig/Figure S1.tif
- Supplementary Information-Fig/Figure S10.tif
- Supplementary Information-Fig/Figure S11.tif
- Supplementary Information-Fig/Figure S12.tif
- Supplementary Information-Fig/Figure S13.tif
- Supplementary Information-Fig/Figure S2.tif
- Supplementary Information-Fig/Figure S3.tif
- Supplementary Information-Fig/Figure S4.tif
- Supplementary Information-Fig/Figure S5.tif
- Supplementary Information-Fig/Figure S6.tif
- Supplementary Information-Fig/Figure S7.tif
- Supplementary Information-Fig/Figure S8.tif
- Supplementary Information-Fig/Figure S9.tif
- Supplementary Information-Fig/
- Supplementary Information .docx
